# Supplementary material for: Wetland restoration yields dynamic nitrate responses across the Upper Mississippi river basin
Source: Environ Res Commun. Author manuscript; Available in PMC 2022 Jan 1. (PMC8567145; doi:10.1088/2515-7620/ac2125)
Supplement: Supplementary data 7 [file NIHMS1740368-supplement-Supplementary_data_7.xlsx]

## Sheet: TableS6
SUBBASIN	NITRATE+NITRITE GAUGE	LOADEST USED	LOADEST MODEL #	LOADEST MODEL PERFORMANCE		CALIBRATION		ESTIMATION
				Bp (%)	NSE	Q GAUGE #	OBSERVATION COUNT	Q GAUGE #	OBSERVATION COUNT
50	05341500	Y	8	0.696	0.741	05341500	729	05341500	3198
138	05430175	Y	8	0.015	0.382	05430175	1461	05430175	3653
143	05412500	Y	8	-0.532	0.887	05412500	1332	05412500	3653
166	05481000	N	NA	NA	NA	NA	NA	NA	NA
169	05418400	Y	8	-0.96	0.895	05418400	611	05418400	3653
174	05464420	Y	8	2.225	0.903	05464420	1206	05464500	3653
176	05420500	Y	8	3.68	0.626	05420500	599	05420500	3653
182	05515500	Y	8	-0.645	0.824	05515500	1404	05515500	3653
185	05482000	Y	8	7.445	0.795	05482000	1449	05482000	3653
187	05446500	Y	8	-0.255	0.809	05446500	842	05446500	3653
189	05447500	Y	8	-1.037	0.903	05447500	812	05447500	3653
191	05482500	N	NA	NA	NA	NA	NA	NA	NA
193	05484000	Y	8	2.731	0.921	05484000	638	05484000	3653
197	05484500	Y	6	11.869	0.808	05484500	1856	05484650	3653
200	05543010	Y	8	-0.472	0.833	05527500	1333	05527500	3653
211	05517500	Y	4	-1.207	0.761	05517500	607	05520500	3653
221	05465500	Y	8	13.564	0.714	05465500	1916	05465700	3197
270	05586300	Y	8	1.48	0.826	05586100	1902	05586100	3653
275	07020850	Y	8	4.196	0.771	07022000	934	05587450	3653

## Sheet: TableS6Metadata
COLUMN TITLE		COLUMN DESCRIPTION
SUBBASIN		Unique identifier for model subbasin
NITRATE+NITRITE GAUGE		Unique identifier for USGS nitrate+nitrite gauge
LOADEST USED		LOADEST used to estimate nitrate load (Yes/No)
LOADEST MODEL #		LOADEST model unique identifier (1-9), if LOADEST used
LOADEST MODEL PERFORMANCE	Bp (%)	LOADEST model performance statistic - % bias
	NSE	LOADEST model performance statistic - Nash sutclife efficiency
CALIBRATION	Q GAUGE #	Unique identifier for USGS discharge gauge used to calibrate LOADEST model
	OBSERVATION COUNT	Number of observations used to calibrate LOADEST model (i.e., Q and nitrate+nitrite observations)
ESTIMATION	Q GAUGE #	Unique identifier for USGS discharge gauge at which the constructed LOADEST model was applied
	OBSERVATION COUNT	Number of Q observations for which the LOADEST model was used
