# Supplementary material for: Wetland restoration yields dynamic nitrate responses across the Upper Mississippi river basin
Source: Environ Res Commun. Author manuscript; Available in PMC 2022 Jan 1. (PMC8567145; doi:10.1088/2515-7620/ac2125)
Supplement: Supplementary data 8 [file NIHMS1740368-supplement-Supplementary_data_8.xlsx]

## Sheet: TableS7
PARAMETER	DESCRIPTION	METHOD OF CHANGE	SPATIAL SCALE OF CHANGE	RANGE OF CHANGE		P-VALUE		CALIBRATED VALUES PER SUBBASIN GROUP
				MIN	MAX	Q	NO3	SUB050	SUB138	SUB143	SUB166	SUB169	SUB174	SUB176	SUB182	SUB185	SUB187	SUB189	SUB191	SUB193	SUB197	SUB200	SUB211	SUB221	SUB270	SUB275
ALPHA_BF	Baseflow alpha factor (days) for shallow aquifer	v	s	0.001	1	2.01405e-68	1.52873e-05	0.0022	0.0022	0.0552	0.1261	0.0307	0.0652	0.6076	0.0057	0.1831	0.0867	0.275	0.0302	0.2695	0.7865	0.3919	0.3549	0.3569	0.2725	0.3129
ALPHA_BF_D	Baseflow alpha factor (days) for deep aquifer	v	s	0.001	1	0.818584	0.33439	0.8044	0.8044	0.6531	0.6801	0.9848	0.4833	0.9158	0.5162	0.4723	0.8694	0.4383	0.6196	0.4548	0.1296	0.23	0.795	0.246	0.8564	0.9963
ANION_EXCL	Fraction of porosity from which anions are excluded	v	s	0.01	1	0.566025	0.000329328	0.5048	0.5048	0.7255	0.3449	0.627	0.2053	0.3261	0.4112	0.827	0.1449	0.527	0.1597	0.5166	0.9646	0.2815	0.0687	0.2251	0.2587	0.6087
CDN	Denitrification exponential rate coefficient	v	b	0	3	0.787244	5.20624e-10	0.0113	0.0113	0.0113	0.0113	0.0113	0.0113	0.0113	0.0113	0.0113	0.0113	0.0113	0.0113	0.0113	0.0113	0.0113	0.0113	0.0113	0.0113	0.0113
CH_K2	Effective hydraulic conductivity in main channel alluvium	v	s	5	100	0.000373481	0.000640381	47.0612	47.0612	62.5462	72.0938	32.3838	82.1637	67.9613	68.0563	47.5837	46.8237	87.7687	58.6037	23.2162	19.7488	49.3412	58.2238	89.5737	99.9762	94.2762
CH_N2	Manning's "n" value for the main channel	v	s	0.01	0.15	0.0579485	1.99088e-08	0.0694	0.0694	0.1253	0.0358	0.1397	0.0986	0.0732	0.0776	0.1187	0.0468	0.0725	0.1379	0.0644	0.0168	0.1341	0.0844	0.0985	0.1254	0.0921
CMN	Rate factor for humus mineralization of active organic nitrogen	v	b	0.001	0.003	0.844891	0.854315	0.0011	0.0011	0.0011	0.0011	0.0011	0.0011	0.0011	0.0011	0.0011	0.0011	0.0011	0.0011	0.0011	0.0011	0.0011	0.0011	0.0011	0.0011	0.0011
CN2	SCS runoff curve number for moisture condition II	r	s	-0.25	0.25	5.60588e-75	1.42298e-118	-0.1036	-0.1036	-0.2036	-0.1089	0.0811	-0.2396	0.1019	0.2011	0.1261	-0.0986	0.2141	-0.1551	-0.1594	-0.1841	-0.0011	-0.0296	0.2496	0.0011	-0.1101
DEEPST	Initial depth of water in the deep aquifer (mm)	v	s	0	50000	0.685862	0.0591856	38437.5	38437.5	11462.5	9987.5	34387.5	6487.5	44762.5	35912.5	2787.5	25212.5	46837.5	2237.5	35037.5	23887.5	10662.5	15462.5	33087.5	15887.5	45987.5
EPCO	Plant uptake compensation factor	v	s	0	1	7.12937e-13	0.139776	0.3097	0.3097	0.4403	0.8942	0.2578	0.6252	0.3402	0.5257	0.4908	0.0408	0.0327	0.2907	0.0377	0.1353	0.1347	0.2342	0.7452	0.1998	0.7707
ESCO	Soil evaporation compensation factor	v	s	0	1	1.81246e-141	2.32932e-08	0.7408	0.7408	0.6793	0.8242	0.0417	0.7322	0.9927	0.7638	0.9657	0.9222	0.1287	0.9252	0.4568	0.9682	0.7922	0.2048	0.6183	0.8702	0.2113
FIXCO	Nitrogen fixation coefficient	v	b	0	1	0.866445	0.685459	0.1277	0.1277	0.1277	0.1277	0.1277	0.1277	0.1277	0.1277	0.1277	0.1277	0.1277	0.1277	0.1277	0.1277	0.1277	0.1277	0.1277	0.1277	0.1277
GWQMN	Treshold depth of water in the shallow aquifer required for return flow to occur (mm)	v	s	0.01	5000	0.170516	0.805821	3381.25	3381.25	1036.26	4741.25	621.259	4933.75	183.76	2778.75	86.2598	4688.75	3391.25	131.26	1998.76	56.2599	438.759	4781.25	2018.76	1261.26	978.758
GW_DELAY	Groundwater delay (days)	v	s	0	500	1.60842e-06	0.378172	2.125	2.125	42.125	30.875	290.375	393.625	462.375	24.875	239.125	152.125	499.875	484.125	311.375	273.125	479.375	301.875	29.875	311.875	490.875
GW_REVAP	Groundwater "revap" coefficient	v	s	0.01	0.2	0.0886634	0.548352	0.1264	0.1264	0.1529	0.1335	0.0942	0.1779	0.12	0.0699	0.0102	0.1647	0.1203	0.1034	0.098	0.0387	0.1841	0.0582	0.0562	0.0734	0.166
HLIFE_NGW	Half-life of nitrate in the shallow aquifer (days)	v	s	0	200	0.0574773	0.141386	41.95	41.95	20.85	32.25	6.25	150.05	146.45	51.35	49.45	140.35	0.25	76.55	119.65	56.25	155.85	144.85	174.45	121.25	173.25
N_UPDIS	Nitrogen uptake distribution parameter	v	b	0	100	0.0505219	0.277363	26.775	26.775	26.775	26.775	26.775	26.775	26.775	26.775	26.775	26.775	26.775	26.775	26.775	26.775	26.775	26.775	26.775	26.775	26.775
NPERCO	Nitrogen percolation coefficient	v	b	0	1	0.540603	2.2641e-17	0.9413	0.9413	0.9413	0.9413	0.9413	0.9413	0.9413	0.9413	0.9413	0.9413	0.9413	0.9413	0.9413	0.9413	0.9413	0.9413	0.9413	0.9413	0.9413
NSETLR1	Nitrogen settling rate in reservoir for months IRES1 through IRES2	v	s	0	40	0.495805	0.649177	10.09	10.09	21.87	11.05	36.19	13.83	6.19	31.05	13.47	4.61	21.57	18.15	12.15	9.31	30.57	0.61	27.01	1.85	26.41
NSETLR2	Nitrogen settling rate in reservoir for months other than IRES1-IRES2	v	s	0	40	0.117246	0.182182	39.77	39.77	20.51	35.11	24.99	2.31	30.25	17.97	32.01	23.79	17.93	11.35	18.93	11.33	33.77	8.35	30.69	32.17	39.05
NSETLW1	Nitrogen settling rate in wetlands for months IPND1 through IPND2	v	s	0	40	0.446977	1.45306e-12	8.79	8.79	1.99	13.73	5.95	3.11	32.05	0.69	10.01	32.15	7.41	25.27	35.29	23.81	4.37	26.23	25.63	17.15	30.69
NSETLW2	Nitrogen settling rate in wetlands for months other than IPND1-IPND2	v	s	0	40	0.0493078	0.11782	1.95	1.95	29.13	28.43	14.13	8.55	23.17	32.31	12.13	35.27	9.67	11.25	32.61	14.73	0.97	14.29	0.27	22.59	37.37
RCHRG_DP	Deep aquifer percolation fraction	v	s	0	1	0.329935	0.76035	0.9178	0.9178	0.2237	0.1793	0.6802	0.5042	0.3602	0.1988	0.5182	0.2973	0.6852	0.6787	0.4238	0.1943	0.3747	0.7433	0.0082	0.0268	0.6737
REVAPMN	Threshold depth of water in the shallow aquifer for "revap" to occur (mm)	v	s	0.01	500	0.979351	0.2976	362.128	362.128	446.876	84.1333	456.626	206.131	5.6349	394.377	426.877	78.1334	173.131	470.876	220.131	391.877	496.875	482.375	294.879	464.626	482.125
SDNCO	Denitrification threshold water content	v	b	0	1	0.300866	0.119707	0.6898	0.6898	0.6898	0.6898	0.6898	0.6898	0.6898	0.6898	0.6898	0.6898	0.6898	0.6898	0.6898	0.6898	0.6898	0.6898	0.6898	0.6898	0.6898
SFTMP	Snowfall temperature	v	b	-1.5	1	0.98061	0.279532	-1.1269	-1.1269	-1.1269	-1.1269	-1.1269	-1.1269	-1.1269	-1.1269	-1.1269	-1.1269	-1.1269	-1.1269	-1.1269	-1.1269	-1.1269	-1.1269	-1.1269	-1.1269	-1.1269
SHALLST	Initial depth of water in the shallow aquifer (mm)	v	s	0	50000	0.0574109	0.648135	2862.5	2862.5	10712.5	12212.5	45662.5	43137.5	2612.5	22087.5	26837.5	20012.5	21362.5	7762.5	4887.5	22137.5	26812.5	4912.5	11987.5	45462.5	4587.5
SHALLST_N	Concentration of nitrate in groundwater contribution to streamflow from subbasin (mg N/l)	v	s	0	1000	0.615843	0.560115	476.75	476.75	689.75	66.25	344.75	718.25	23.25	433.25	537.25	688.75	89.25	736.75	683.75	484.25	129.25	523.25	348.75	209.75	966.25
SMFMN	Minimum melt rate for snow during the year (occurs on winter solstice)	v	b	0	10	7.44065e-05	0.000731517	0.8925	0.8925	0.8925	0.8925	0.8925	0.8925	0.8925	0.8925	0.8925	0.8925	0.8925	0.8925	0.8925	0.8925	0.8925	0.8925	0.8925	0.8925	0.8925
SMFMX	Maximum melt rate for snow during year (occurs on summer solstice)	v	b	0	10	0.204234	0.469773	5.2925	5.2925	5.2925	5.2925	5.2925	5.2925	5.2925	5.2925	5.2925	5.2925	5.2925	5.2925	5.2925	5.2925	5.2925	5.2925	5.2925	5.2925	5.2925
SMTMP	Snow melt base temperature	v	b	0	3	0.0923716	0.832996	2.8387	2.8387	2.8387	2.8387	2.8387	2.8387	2.8387	2.8387	2.8387	2.8387	2.8387	2.8387	2.8387	2.8387	2.8387	2.8387	2.8387	2.8387	2.8387
SURLAG	Surface runoff lag time	v	b	0.05	24	0.664411	0.153296	23.048	23.048	23.048	23.048	23.048	23.048	23.048	23.048	23.048	23.048	23.048	23.048	23.048	23.048	23.048	23.048	23.048	23.048	23.048
TIMP	Snow pack temperature lag factor	v	b	0	1	0.0176478	0.991326	0.8602	0.8602	0.8602	0.8602	0.8602	0.8602	0.8602	0.8602	0.8602	0.8602	0.8602	0.8602	0.8602	0.8602	0.8602	0.8602	0.8602	0.8602	0.8602
WETEVCOEFF	Actual wetland evaporation is equal to the potential evaporation times the pond evaporation coefficient	v	s	0	5	2.43549e-07	0.438993	4.2913	4.2913	0.4988	1.6313	1.6337	2.7863	3.1888	1.4588	4.5087	4.9587	4.6588	0.9237	0.1037	1.4112	0.9912	1.5638	2.4462	1.1487	2.4813
WET_K	Hydraulic conductivity of bottom of wetlands	v	s	0	1	5.4406e-25	0.315537	0.8503	0.8503	0.7828	0.1782	0.5583	0.7558	0.5548	0.4972	0.5558	0.3103	0.9193	0.0258	0.4638	0.3993	0.8947	0.7408	0.4202	0.3277	0.4958

## Sheet: TableS7Metadata
COLUMN TITLE		COLUMN DESCRIPTION
PARAMETER		Name of calibrated model parameter
DESCRIPTION		Description of calibrated model parameter
METHOD OF CHANGE		Method of parameter change (r = relative to initial parameter value, v = replace parameter value)
SPATIAL SCALE OF CHANGE		Spatial scale of parameter (b = basin scale, s = subbasin scale)
RANGE OF CHANGE	MIN	Minimum value in the range of parameter values tested
	MAX	Maximum value in the range of parameter values tested
P-VALUE	Q	P value indicating Q simulation sensitivity to parameter value changes (p <= 0.5 indicates sensivity)
	NO3	P value indicating nitrate simulation sensitivity to parameter value changes (p <= 0.5 indicates sensivity)
CALIBRATED VALUES PER SUBBASIN GROUP	SUB050	Value assigned to subbasins in the specified group (upgradient and including subbasin 50)
	SUB138	Value assigned to subbasins in the specified group (upgradient and including subbasin 138)
	SUB143	Value assigned to subbasins in the specified group (upgradient and including subbasin 143)
	SUB166	Value assigned to subbasins in the specified group (upgradient and including subbasin 166)
	SUB169	Value assigned to subbasins in the specified group (upgradient and including subbasin 169)
	SUB174	Value assigned to subbasins in the specified group (upgradient and including subbasin 174)
	SUB176	Value assigned to subbasins in the specified group (upgradient and including subbasin 176)
	SUB182	Value assigned to subbasins in the specified group (upgradient and including subbasin 182)
	SUB185	Value assigned to subbasins in the specified group (upgradient and including subbasin 185)
	SUB187	Value assigned to subbasins in the specified group (upgradient and including subbasin 187)
	SUB189	Value assigned to subbasins in the specified group (upgradient and including subbasin 189)
	SUB191	Value assigned to subbasins in the specified group (upgradient and including subbasin 191)
	SUB193	Value assigned to subbasins in the specified group (upgradient and including subbasin 193)
	SUB197	Value assigned to subbasins in the specified group (upgradient and including subbasin 197)
	SUB200	Value assigned to subbasins in the specified group (upgradient and including subbasin 200)
	SUB211	Value assigned to subbasins in the specified group (upgradient and including subbasin 211)
	SUB221	Value assigned to subbasins in the specified group (upgradient and including subbasin 221)
	SUB270	Value assigned to subbasins in the specified group (upgradient and including subbasin 270)
	SUB275	Value assigned to subbasins in the specified group (upgradient and including subbasin 275)
