# Supplementary material for: Wetland restoration yields dynamic nitrate responses across the Upper Mississippi river basin
Source: Environ Res Commun. Author manuscript; Available in PMC 2022 Jan 1. (PMC8567145; doi:10.1088/2515-7620/ac2125)
Supplement: Supplementary data 6 [file NIHMS1740368-supplement-Supplementary_data_6.xlsx]

## Sheet: TableS5
SUBBASIN	GAUGE #	LOADEST USED	MODEL PERFORMANCE
			CALIBRATION		VERIFICATION
			WEIGHT	KGE	WEIGHT	KGE
50	05341500	Y	0.17	-0.16	0.17	-2.7
138	05430175	Y	0.16	0	0.16	-1.59
143	05412500	Y	0.5	0.46	0.5	0.38
166	05481000	N	0.26	0.85	0.26	0.12
169	05418400	Y	0.17	0.11	0.17	-0.03
174	05464420	Y	1.92	0.63	1.92	0.57
176	05420500	Y	24.91	0.52	24.91	0.22
182	05515500	Y	0.2	0	0.2	12.93
185	05482000	Y	1.85	0.18	1.85	0.54
187	05446500	Y	2.84	0.41	2.84	0.3
189	05447500	Y	0.33	0.39	0.33	0.58
191	05482500	N	0.66	0.58	0.66	0.37
193	05484000	Y	0.33	0	0.33	0.02
197	05484500	Y	1.05	0.45	1.05	0.39
200	05543010	Y	2.22	0.69	2.22	0.57
211	05517500	Y	0.65	0.1	0.65	0.41
221	05465500	Y	3.73	0.64	3.73	0.54
270	05586300	Y	7.78	0.68	7.78	0.6
275	07020850	Y	50.27	0.61	50.27	0.64

## Sheet: TableS5Metadata
COLUMN TITLE			COLUMN DESCRIPTION
SUBBASIN			Unique identifier for model subbasin
GUAGE #			Unique identifier for USGS nitrate+nitrite gauge
LOADEST USED			LOADEST used to estimate nitrate load (Yes/No)
MODEL PERFORMANCE	CALIBRATION	WEIGHT	Weight applied to gauge in calculation of overall model KGE score
		KGE	KGE score
	VERIFICATION	WEIGHT	Weight applied to gauge in calculation of overall model KGE score
		KGE	KGE score
