# Supplementary material for: Wetland restoration yields dynamic nitrate responses across the Upper Mississippi river basin
Source: Environ Res Commun. Author manuscript; Available in PMC 2022 Jan 1. (PMC8567145; doi:10.1088/2515-7620/ac2125)
Supplement: Supplementary data 5 [file NIHMS1740368-supplement-Supplementary_data_5.xlsx]

## Sheet: TableS4
SUBBASIN	GAUGE #	MODEL PERFORMANCE
		CALIBRATION		VERIFICATION
		WEIGHT	KGE	WEIGHT	KGE
24	05267000	1.6	0.57	1.76	0.51
36	05286000	0.19	0.79	0.21	0.61
50	05341500	0.08	0.43	0.09	0.59
62	05365500	0.77	0.89	0.85	0.74
75	05344500	6.01	0.73	6.62	0.77
87	05400760	0.75	0.74	0.82	0.61
88	05330920	2.25	0.69	2.48	0.6
97	05317000	0.21	0.74	0.23	0.7
106	05378500	8.07	0.88	8.88	0.84
121	05404000	1.12	0.72	1.23	0.56
136	05389500	9.16	0.87	NA	NA
138	05430175	0.07	0.21	0.08	0.42
143	05412500	0.24	0.76	0.26	0.65
147	05476750	0.31	0.53	0.34	0.51
153	05437050	0.37	0.7	0.4	0.81
166	05481000	0.12	0.88	0.14	0.57
169	05418400	0.08	0.73	0.09	0.4
172	05421740	0.22	0.68	0.24	0.47
173	05451500	0.21	0.75	0.23	0.45
174	05464500	0.9	0.7	0.99	0.67
175	05443500	1.21	0.78	1.33	0.84
176	05420500	11.69	0.86	12.87	0.77
182	05515500	0.09	0.5	0.1	0.28
185	05482000	0.87	0.83	0.96	0.68
187	05446500	1.33	0.74	1.47	0.79
189	05447500	0.15	0.54	0.17	0.69
191	05482500	0.31	0.67	0.34	0.6
193	05484000	0.16	0.66	0.17	0.58
194	05552500	0.36	0.76	0.4	0.73
197	05484650	0.49	0.79	0.54	0.78
210	05527500	0.68	0.63	0.75	0.64
211	05520500	0.3	0.53	0.33	0.52
221	05465700	1.75	0.9	1.93	0.72
222	05489500	1.84	0.65	2.03	0.59
231	05474000	0.6	0.71	0.67	0.47
233	05568500	1.92	0.65	2.12	0.57
236	05474500	16.35	0.88	18	0.79
263	05586100	3.56	0.8	3.92	0.75
275	05587450	23.58	0.83	25.96	0.77

## Sheet: TableS4Metadata
COLUMN TITLE			COLUMN DESCRIPTION
SUBBASIN			Unique identifier for model subbasin
GUAGE #			Unique identifier for USGS nitrate+nitrite gauge
LOADEST USED			LOADEST used to estimate nitrate load (Yes/No)
MODEL PERFORMANCE	CALIBRATION	WEIGHT	Weight applied to gauge in calculation of overall model KGE score
		KGE	KGE score
	VERIFICATION	WEIGHT	Weight applied to gauge in calculation of overall model KGE score
		KGE	KGE score
