# Supplementary material for: Wetland restoration yields dynamic nitrate responses across the Upper Mississippi river basin
Source: Environ Res Commun. Author manuscript; Available in PMC 2022 Jan 1. (PMC8567145; doi:10.1088/2515-7620/ac2125)
Supplement: Supplementary data 3 [file NIHMS1740368-supplement-Supplementary_data_3.xlsx]

## Sheet: TableS2
Study	Basin	Basin Area (km2)	Baseline Conditions			Restoration Conditions
			Wetland Area (km2)	Basin Outlet Load (kt yr-1)		Wetland Area (km2)	TN				Nitrate (NO3--N)
				TN	Nitrate (NO3--N)		Basin Outlet Load (kt yr-1)	Load Reduction (%)	Restored Wetlands Removal (kt yr-1)	Wetland Area Normalized Wetland Removal (kg ha-1 yr-1)	Basin Outlet Load (kt yr-1)	Load Reduction (%)	Restored Wetlands Removal (kt yr-1)	Wetland Area Normalized Wetland Removal (kg ha-1 yr-1)
Cheng et al.	MRB	2935570	145324	868	NA	177295	401	53.8018	467	146.069	NA	NA	NA	NA
Cheng et al.	UMRB	439853	21372.7	525.2	NA	29269.1	409.858	21.9615	115.342	146.069	NA	NA	NA	NA
Evenson et al.	UMRB	439853	21372.7	525.2	453.2	29269.1	462.2	11.9954	63	79.7832	400.4	11.6505	52.8	66.8659
