# Supplementary material for: Wetland restoration yields dynamic nitrate responses across the Upper Mississippi river basin
Source: Environ Res Commun. Author manuscript; Available in PMC 2022 Jan 1. (PMC8567145; doi:10.1088/2515-7620/ac2125)
Supplement: Supplementary data 4 [file NIHMS1740368-supplement-Supplementary_data_4.xlsx]

## Sheet: TableS3
SUBBASIN	GROUP #	SUBBASINS IN CALIBRATION GROUP
50	3	50
138	3	138
143	3	140-141,143
166	3	166
169	3	169
174	3	134-135,148-151,154-155,174
176	4	1-49,51-116,118,120-126,128-129,132-133,136-137,142,168,170-171,176
182	1	182
185	4	117,119,127,146-147,158-159,165,185
187	4	130-131,139,144-145,152-153,156,161-164,167,175,187
189	4	189
191	3	191
193	3	193
197	4	197
200	3	183,188,200,203,210,223-224,228
211	2	184211
221	4	173,177,192,195,207-208,221
270	4	160,194,202,212-213,226,233-234,237-238,241-246,251-252,257,260-263,265,270
275	5	157,172,178-181,186,190,196,198-199,201,204-206,209,214-220,222,225,227,229-232,235-236,239-240,247-250,253-256,258-259,264,266-269,271-279

## Sheet: TableS3Metadata
COLUMN TITLE	COLUMN DESCRIPTION
SUBBASIN	Unique identifier for subbasin having a nitrate+nitrite gauge
GROUP #	Calibration group. Model calibration was conducted in stepwise upgradient-to-downgradient manner (see main text). Higher group # values indicte that the group was calibrated prior to lower group # values.
SUBBASINS IN CALIBRATION GROUP	List of subbasin unique identifiers in specified group
