# Supplementary material for: Wetland restoration yields dynamic nitrate responses across the Upper Mississippi river basin
Source: Environ Res Commun. Author manuscript; Available in PMC 2022 Jan 1. (PMC8567145; doi:10.1088/2515-7620/ac2125)
Supplement: Supplementary data 2 [file NIHMS1740368-supplement-Supplementary_data_2.xlsx]

## Sheet: TableS1
SUBBASIN	SUBBASIN AREA (km2)	BASELINE				RESTORATION (100%)
		WET_FR	WET_MXVOL (m3 * 104)	WET_MXSA (ha)	N_APP (kg ha-1 yr-1)	WET_FR	WET_MXVOL (m3 * 104)	WET_MXSA (ha)	N_APP (kg ha-1 yr-1)
1	1541.97	0.954742	16878.7	17472.3	3.093	0.958619	18165.1	19179	3.059
2	6614.9	0.869041	106283	93792.1	1.261	0.871546	109386	96394.1	1.256
3	31.0554	0.807338	457.087	311.49	1.113	0.819684	576.776	376.92	1.089
4	1152.52	0.931966	18806.7	15793.6	0.419	0.94044	18942.7	15981.9	0.419
5	1263.11	0.861427	5419.67	9562.5	0.855	0.862825	5735.72	9784.89	0.853
6	1846.57	0.825141	7799.15	17760.1	1.873	0.828448	8057.82	18127.1	1.869
7	1663.3	0.867994	31489.7	24639.2	1.762	0.87319	33187.6	26010.9	1.748
8	2448.69	0.923217	35398.1	36069.1	2.617	0.928939	35760.9	36536.3	2.612
9	2199.52	0.967924	9378.89	17473.1	28.258	0.972754	10499.2	19636.7	27.98
10	3282.44	0.924668	86192.9	47518.7	10.902	0.929273	94023.9	54131.9	10.683
11	671.028	0.899875	2013.44	4859.1	20.114	0.914276	2057.08	5073.66	20.05
12	1079.27	0.913204	28232.1	20066.6	4.182	0.921589	30237.8	21160.7	4.14
13	506.517	0.792989	15466.8	8383.5	3.824	0.826657	16266	9056.43	3.773
14	1246.49	0.921246	34073.8	13093.6	0.065	0.924824	40617.1	17416.2	0.062
15	1734.1	0.90839	36862.1	31125.4	0.202	0.908689	38719	32508.8	0.2
16	1224.49	0.427326	4095.16	6911.91	0	0.427974	4142.64	6953.76	0
17	2682.27	0.922998	47947.8	42497.6	26.039	0.927349	49350.2	44044.7	25.889
18	2586.91	0.966663	66723.8	34783.9	1.575	0.972728	77403.4	39793	1.545
19	1938.47	0.885439	17439.5	16144.3	0.351	0.896525	19728.2	17223.4	0.349
20	2517.15	0.905834	12319.4	13943.9	4.688	0.911509	12760.3	14427.7	4.679
21	3928.36	0.943142	66772.1	39719.2	4.667	0.948308	68852.4	41828.1	4.642
22	40.5891	0.661877	19.5351	92.07	2.331	0.671922	21.2595	98.64	2.328
23	2627.84	0.932196	7408.49	16200.8	10.856	0.936367	7596.7	16647.7	10.837
24	2812	0.904694	21378.4	25597.9	37.064	0.920289	22498.8	26582.8	36.934
25	1031.54	0.983918	5216.78	9701.19	40.141	0.98736	5450.27	10040.3	40.009
26	827.431	0.795054	4167.86	5848.83	0.917	0.79847	4363.59	6004.17	0.916
27	1933.34	0.971586	12388.9	15896.3	1.14	0.981448	12748.4	16229	1.138
28	1904.41	0.961279	42264.2	32060.6	0.747	0.963853	44265.3	33570.2	0.741
29	3287.38	0.9309	58782.8	54266.3	1.423	0.932627	61855.9	56524.2	1.414
30	728.741	0.851803	4976.42	5822.19	45.711	0.870954	5434.52	6480.72	45.298
31	1122.32	0.850108	14037.1	12330.3	13.007	0.906516	14930.4	13891.6	12.826
32	1004.3	0.993852	31695.6	18491	16.741	0.994048	31833.9	18970.6	16.661
33	2285.3	0.851253	20568.6	21846.2	56.923	0.863125	21207.2	23259.5	56.571
34	334.903	0.518019	935.313	1662.84	4.988	0.52363	976.883	1691.91	4.984
35	2698.05	0.926389	22285.5	24585.5	3.69	0.928166	23328.5	25383	3.679
36	2403.76	0.878899	15593.7	22384.3	19.555	0.882602	16118.2	23475.9	19.467
37	213.735	0.886232	390.559	863.1	10.893	0.891323	400.366	874.08	10.887
38	2220.47	0.938544	2464.35	6082.47	4.785	0.938766	2492.09	6169.95	4.783
39	1951.4	0.953856	48956.4	36440.6	35.865	0.961611	50088	38498.6	35.487
40	1333.76	0.993443	24633.1	19761	50.114	0.995346	25789.9	22106.8	49.232
41	1559.14	0.979986	12310.2	15152	36.819	0.981091	13460.1	16919.6	36.402
42	1292.94	0.869155	29217.3	19868.2	37.009	0.891109	30700.7	21978.3	36.405
43	1834.14	0.986123	9584.6	12547.5	49.203	0.990342	10095.8	13733.4	48.885
44	40.5972	0.510974	298.447	290.16	18.568	0.56378	341.009	354.69	18.273
45	51.921	0.575663	881.716	633.42	18.453	0.592304	900.991	657.81	18.366
46	487.555	0.94728	6239.47	6678.18	16.532	0.951461	6692.12	7237.17	16.342
47	1266	0.788363	30310	12378.8	16.308	0.848902	32871	14674.2	16.012
48	1859.36	0.957158	13221	19075	47.404	0.959114	14083	21206.3	46.86
49	1450.93	0.950547	19532.5	18766.1	53.21	0.964902	22603.1	24377.2	51.152
50	1504.19	0.938831	40620.1	21346.7	19.149	0.954452	42698.6	23010	18.937
51	3180.96	0.928605	51307.1	47467.4	55.039	0.93257	52991.5	50957.5	54.436
52	272.306	0.770559	6120.41	5011.56	25.153	0.787217	6205.84	5167.44	25.01
53	1259.81	0.978082	812.917	1456.65	19.515	0.978795	835.388	1491.03	19.509
54	2713.35	0.878439	7123.37	9382.95	5.052	0.883673	7290.67	9531.18	5.049
55	6.8202	0.0138559	1.96436	2.52	0	0.0637371	6.91115	12.6	0
56	1165.48	0.989672	11366.1	6240.87	21.24	0.991049	11874.4	6688.62	21.158
57	1206.37	0.928512	3272.24	3480.84	32.302	0.933805	3388.65	3701.07	32.243
58	3069.68	0.917451	26173.4	22425.5	25.778	0.928243	27064.7	23600.1	25.679
59	811.304	0.837824	2180.51	4054.68	17.999	0.843116	2287.84	4249.53	17.956
60	1201.13	0.972981	1778.41	4883.58	16.127	0.97733	1849.34	5018.49	16.109
61	299.911	0.687598	760.927	1407.51	40.43	0.734529	1118.82	2293.38	39.235
62	526.897	0.92211	643.007	1093.23	31.696	0.936955	779.63	1260.09	31.595
63	161.976	0.818289	250.852	399.51	50.268	0.834592	639.58	1322.73	47.403
64	2097	0.916393	16364.5	19888.1	62.968	0.940072	24340.6	37402.4	57.709
65	427.348	0.816644	1765.18	3001.32	51.628	0.90849	2852.66	5574.78	48.519
66	1835.52	0.902015	32139.3	34143.5	9.311	0.920564	33632.2	36260.8	9.203
67	1258.52	0.980331	4890.69	8430.93	40.662	0.987499	5367.68	9652.86	40.267
68	162.405	0.577456	431.178	612.72	23.214	0.651438	567.989	954.27	22.726
69	1201.26	0.982543	8260.01	9831.96	42.503	0.983415	9002.09	11491.9	41.915
70	495.226	0.84273	6773.34	8001.81	40.836	0.866299	6933.36	8434.71	40.479
71	1749.97	0.930831	21914.1	26908.3	71.183	0.942292	26610.2	35931.4	67.513
72	2287.05	0.885715	1206.72	2936.16	19.873	0.90911	1422.11	3267.63	19.844
73	724.399	0.717838	23188.9	9095.13	8.132	0.745997	24266	10133.4	8.016
74	1904.8	0.88504	45497.2	13209.8	25.016	0.903166	52217.8	16228.1	24.62
75	1.1178	0.0193237	0	0	2.042	0.0193237	0	0	2.042
76	1155.59	0.972367	14275	16561.4	76.073	0.978241	19950.2	27632.4	68.785
77	583.662	0.484306	90.0397	274.95	28.534	0.765727	493.97	748.71	28.303
78	1193.24	0.833165	2373.88	2966.4	28.225	0.900323	2906.83	3817.71	28.023
79	844.717	0.903698	2771.39	3606.48	55.175	0.913002	5237.46	9828.63	51.111
80	0.2835	0	0	0	36.388	0	0	0	36.388
81	1606.31	0.93843	19171.8	21354.1	70.103	0.97458	27930.5	37057.1	63.25
82	1125.45	0.872343	25054.9	6144.39	43.423	0.915211	26577.2	7380.72	42.946
83	1964.34	0.924075	7725.25	11088.6	47.373	0.949186	9939.11	16257.5	46.126
84	874.735	0.719143	3875.6	4196.61	69.224	0.86732	9654.09	13053.1	62.216
85	1173.78	0.988874	3954.37	5677.02	60.809	0.989775	6778.17	11450	57.818
86	641.682	0.961424	3043.53	4087.08	78.909	0.961984	7362.92	11889.5	69.314
87	3631.54	0.8659	3697.12	7929.9	27.651	0.888692	5080.55	9502.29	27.531
88	3027.83	0.864936	47751.9	37648.1	43.152	0.878546	52937	46213.8	41.931
89	1074.13	0.969964	9951.68	12255.5	81.94	0.974768	15473.4	22111.7	74.421
90	1793.7	0.829046	1823.28	1360.26	31.099	0.876232	2622.21	2010.78	30.986
91	1463.75	0.894876	5101.68	2108.88	26.536	0.914976	5578.84	2775.33	26.415
92	187.491	0.480523	378.679	818.73	18.125	0.483763	427.762	876.24	18.069
93	1176.95	0.928501	839.956	1304.73	29.146	0.928565	933.714	1452.96	29.11
94	4.1877	0	0.0586755	0.09	4.826	0.0109607	2.61661	4.05	4.78
95	1637.06	0.829337	10183.7	10706.9	76.104	0.891912	20485.1	28266.4	67.941
96	3801.95	0.88755	33424.6	33122.3	58.277	0.919226	36919.4	39375.7	57.319
97	3849.59	0.902877	15154.3	18331.7	61.396	0.929352	22292.3	34031.7	58.892
98	3720.18	0.863292	5208.47	4769.28	54.099	0.901596	6196.94	6415.83	53.859
99	1144.97	0.801024	15973.9	13739	56.558	0.839082	17784.6	16704.2	55.093
100	1277.6	0.883498	10042.5	11015.3	68.331	0.901419	12771.1	17186.3	65.031
101	1525.01	0.766543	6122.16	3957.21	31.755	0.830169	8596.05	8019.36	30.909
102	1274.95	0.967018	1033.18	5578.65	20.203	0.968103	1064.7	5833.8	20.163
103	5383.81	0.878278	3654.22	9027.99	17.214	0.903396	4574.32	10011.3	17.182
104	26.4303	0.757687	82.15	56.16	38.47	0.799673	106.913	99.72	37.836
105	22.6071	0.0377404	10.4134	11.25	52.689	0.204825	33.3904	38.25	52.06
106	2097.39	0.89806	3452.02	3160.62	35.303	0.908428	4112.34	3995.73	35.163
107	1903.3	0.854145	1219.77	1895.58	29.209	0.86795	1631.81	2372.4	29.136
108	1931.22	0.979535	22452.5	19940.3	68.76	0.981092	27222.7	27584.9	66.038
109	40.9779	0.257627	128.079	125.82	51.045	0.306319	157.26	188.91	50.259
110	481.837	0.957066	453.925	679.95	24.457	0.96361	700.652	1165.41	24.211
111	188.949	0.649219	68.5605	199.35	25.181	0.728269	189.015	456.21	24.839
112	2132.31	0.952913	7649.87	9384.57	70.459	0.962012	10841	17170.1	67.886
113	1226.35	0.924864	589.937	1017.27	19.129	0.946812	881.385	1405.26	19.068
114	1202.79	0.912357	6238.22	8887.23	67.699	0.949483	8222.43	13141.2	65.304
115	1771.9	0.92447	1743.84	7267.32	18.342	0.926707	1892.09	7752.15	18.291
116	1718.29	0.80799	5674.17	7803.45	21.889	0.867386	7350.6	11695.9	21.393
117	1415.32	0.964568	13352.7	14092.6	55.392	0.968025	15407.7	17976.5	53.872
118	353.152	0.553797	597.937	827.73	12.48	0.598691	1402.27	1659.78	12.186
119	1070.34	0.948817	4662.68	6779.7	56.313	0.954364	5295.77	8681.67	55.312
120	4474.84	0.89129	3382.78	3092.31	46.564	0.900953	4062.18	4064.58	46.462
121	572.743	0.681054	533.59	477	23.011	0.777181	1448.23	1228.77	22.709
122	131.649	0.528518	642.416	589.05	30.863	0.573884	907.211	776.97	30.422
123	3707.34	0.942905	20128	23374.5	78.82	0.954417	31919.2	47272.1	73.739
124	1660.73	0.892181	1836.32	2787.21	30.834	0.901662	2059.21	3063.42	30.783
125	1630.3	0.876765	1684.58	1490.94	22.444	0.883764	2190.62	1944.81	22.381
126	1010.77	0.805828	4578.5	4441.14	34.999	0.817704	5128.88	5157.72	34.751
127	902.915	0.647983	4858.17	3610.62	56.693	0.707063	6309.25	6172.38	55.085
128	2607.56	0.729385	1135.28	1119.24	65.126	0.817898	1675.11	1762.2	64.965
129	3270.99	0.874732	7909.88	6066.63	23.492	0.911246	8759.47	7459.2	23.392
130	2703.36	0.826564	12139.2	16305	37.018	0.832984	13130.5	18395.5	36.731
131	2057.56	0.969668	11506.9	21129.2	46.44	0.971988	12033.8	22787.2	46.066
132	1995.05	0.811666	1637.84	1288.89	20.746	0.853874	1986.07	1563.39	20.718
133	1404.98	0.870504	1867.69	1615.32	22.237	0.894483	2192.62	1953.9	22.183
134	1359.34	0.860559	13874	13836.1	70.203	0.876385	16115.5	17988.8	68.058
135	1713.37	0.89115	14877.8	14669.5	76.6	0.940704	19391.1	22361	73.161
136	2070.53	0.76682	717.435	1146.15	37.706	0.782425	1085.98	1463.58	37.648
137	507.911	0.639375	189.533	222.66	19.876	0.688127	312.969	303.75	19.844
138	1381.22	0.932497	20367.1	17072	37.276	0.94242	21299.8	18655.9	36.848
139	2012.26	0.910306	20338.3	16515.3	37.216	0.919477	22960	18988.9	36.758
140	2804.14	0.813505	1386.69	1356.48	81.597	0.860725	2123.46	2230.11	81.342
141	1052.18	0.952427	473.11	475.2	71.505	0.956009	812.22	789.84	71.291
142	460.793	0.461685	125.318	231.48	39.11	0.546876	233.16	293.76	39.057
143	531.085	0.515582	101.835	73.98	60.326	0.78651	388.188	274.41	60.099
144	1087.6	0.963393	1365.44	1325.16	42.865	0.966394	1445.46	1438.74	42.82
145	1359.5	0.860758	573.511	701.19	50.488	0.891065	794.334	994.5	50.379
146	3448.4	0.905126	11518.5	12299.8	85.825	0.945225	28254.3	45322.9	77.606
147	2422.34	0.85765	7552.69	8162.91	76.542	0.904258	16268.4	27302	70.494
148	1438.9	0.706845	733.566	1008.63	78.763	0.84747	1297.52	2402.37	78
149	2220.44	0.91512	3681.72	3839.22	85.512	0.96271	7479.27	11072.5	82.727
150	4.536	0.010119	0	0	48.865	0.21131	1.55611	6.93	48.118
151	4365.05	0.85316	8709.84	11110.2	75.48	0.902941	10987.8	16682.8	74.517
152	1419.44	0.807437	4661.35	3500.46	44.412	0.883898	5948.48	5448.06	43.803
153	230.332	0.735441	67.8542	239.13	50.677	0.77845	112.49	349.2	50.435
154	1019.65	0.993028	258.242	584.37	84.477	0.99329	667.162	1529.46	83.694
155	19.1322	0.47488	36.8002	117.18	45.74	0.709286	46.6585	167.22	44.544
156	1971.11	0.893183	1643.66	2898.9	51.517	0.90986	2045.09	3791.97	51.283
157	2734.29	0.926154	1541.22	3039.03	81.876	0.934692	2299.77	4379.49	81.475
158	392.526	0.797923	578.93	680.85	81.881	0.844511	3020.97	5128.74	72.603
159	1203.54	0.981995	2139.87	2241.36	91.118	0.991614	7929.37	14196.6	82.067
160	3336.45	0.941669	32776.3	34083.2	27.946	0.947678	35690.2	37666.8	27.646
161	2187.45	0.842687	1597.4	2358.27	71.257	0.883892	2328.75	3432.87	70.907
162	1642.33	0.935136	2696.92	3471.3	63.827	0.966132	3490.05	5333.04	63.103
163	661.357	0.618889	1503.28	793.71	38.444	0.798854	2988.74	1715.22	37.909
164	419.985	0.883607	288.355	454.77	68.387	0.935455	730.34	1145.88	67.262
165	790.568	0.753623	3661.03	1769.22	78.297	0.818656	7814.38	10176.3	69.97
166	2311.34	0.816861	2587.98	3579.03	88.459	0.921619	10192	20407	82.019
167	1184.93	0.896298	1186.06	1614.87	77.881	0.950376	2028.24	4029.75	76.294
168	4102.97	0.796091	3126.62	2431.53	44.283	0.873861	4433.44	3632.76	44.153
169	1529	0.855785	1350.91	785.79	77.846	0.931744	2642.8	1788.3	77.336
170	836.779	0.736095	283.524	344.88	67.884	0.866697	604.028	755.46	67.551
171	2487.06	0.834851	1468.43	1621.53	80.824	0.889088	2598.1	2946.24	80.393
172	1365.81	0.704367	830.484	879.66	70.274	0.787296	1206.79	1394.55	70.009
173	3831.05	0.844043	12950.7	14072.9	84.002	0.908489	25545.2	37930.4	78.771
174	4646.27	0.886683	4016.69	4395.96	74.026	0.911314	5236.83	7183.17	73.582
175	2271.47	0.772768	1131.58	1816.47	66.503	0.852955	2404.15	4394.61	65.748
176	2611.41	0.878419	6336.99	5581.89	54.561	0.904483	7977.04	8281.62	53.997
177	3351.56	0.881253	2363.61	3250.35	73.067	0.926118	3353.63	4705.29	72.75
178	337.114	0.896105	4357.51	3145.86	69.859	0.905276	4868.15	4235.31	67.601
179	2520.76	0.831862	3170.14	3937.23	88.505	0.898327	4292.32	6420.51	87.633
180	1144.47	0.937902	1108.3	1165.41	82.119	0.959184	2452.47	4448.79	79.763
181	2102.13	0.901388	3488.04	3972.42	83.039	0.939323	9707.01	15781.9	78.374
182	1724.88	0.958675	23594.1	19299.3	54.804	0.984494	28668.1	28012.1	52.036
183	4096.5	0.883196	18872.8	19459.9	15.125	0.930181	22527.4	26237.2	14.875
184	1092.88	0.963345	9307.2	10730.2	59.613	0.992383	11996.5	16693.4	56.36
185	2242.01	0.724723	7338.64	3639.96	75.296	0.795744	12402.4	14068.5	71.794
186	531.854	0.437946	546.773	442.89	54.716	0.621373	1150.36	1322.46	53.811
187	2266.49	0.812123	2771.37	5429.52	73.639	0.900634	4580.14	10544.8	71.978
188	522.272	0.935621	1072.19	726.03	77.121	0.944606	2083.7	1538.28	75.922
189	2887.84	0.693661	7255.17	9170.46	81.474	0.925875	10591.2	18345.9	78.886
190	381.081	0.773163	263.573	264.6	46.299	0.869535	507.715	571.32	45.926
191	5763.09	0.848847	7689.19	10591.6	85.727	0.910704	32107.8	58441.2	78.61
192	2161.8	0.763417	3172.14	3235.86	60.972	0.822675	4135.98	4478.76	60.622
193	2910.31	0.924959	4392.63	4024.35	64.019	0.933429	7025.49	8609.49	63.011
194	3392.09	0.788649	10982.1	9547.29	56.158	0.854071	14787.6	18191.2	54.726
195	1652.46	0.910995	1270.08	1468.62	68.812	0.936558	1695.76	2213.19	68.502
196	402.675	0.903097	855.998	951.03	53.801	0.910325	1489.81	2222.1	52.103
197	477.22	0.794017	891.448	719.19	41.822	0.834533	1395.09	1560.96	41.085
198	1.7415	0.0294574	0.23387	2.61	64.776	0.0418605	0.308182	3.69	64.374
199	352.22	0.871915	370.041	620.28	70.122	0.906456	681.587	995.67	69.375
200	738.356	0.71935	710.399	1047.15	60.485	0.829978	1044.3	1877.13	59.805
201	1042.99	0.971454	1250.94	1311.93	51.348	0.976966	1665.76	1780.29	51.117
202	330.107	0.543971	131.726	174.96	69.967	0.752433	331.762	554.13	69.163
203	1331.55	0.965819	1708.05	2560.23	71.233	0.970604	2442.86	4956.12	69.951
204	474.474	0.669501	399.383	740.34	43.495	0.695973	508.658	825.3	43.417
205	1369.86	0.928112	2263.22	1471.95	48.195	0.940699	2872.32	1930.41	48.034
206	1095.42	0.951737	1309.33	1244.07	30.807	0.951737	1721.09	1569.42	30.716
207	461.481	0.694241	354.913	1078.11	69.329	0.864936	867.97	2195.91	67.65
208	3428.79	0.821865	3913.74	3336.84	73.522	0.879448	5663.66	6941.7	72.749
209	1523.45	0.951786	1873.58	1471.77	37.414	0.963076	2364.19	1931.76	37.301
210	1461.26	0.815207	2283.96	2599.11	68.68	0.885116	3007.47	4970.7	67.565
211	2838.09	0.715653	5570.63	9689.94	64.349	0.906597	8539.4	22622.1	61.417
212	1461.82	0.946957	1019.96	1553.85	84.282	0.969048	1748.52	3219.12	83.322
213	961.389	0.874999	571.493	719.19	77.423	0.896211	1097.62	2460.78	76.021
214	438.234	0.81075	1157.17	635.67	39.712	0.855701	1406.13	850.77	39.518
215	2257.63	0.881359	2737.76	2554.29	67.188	0.904738	3617.87	3555.36	66.89
216	1082.7	0.987763	696.385	673.83	33.922	0.988234	957.982	906.57	33.849
217	1509.99	0.623763	1676.55	1830.78	65.11	0.759134	2134.75	2650.5	64.756
218	1245.1	0.50726	3732.31	3745.17	50.688	0.623954	4973.79	5205.42	50.093
219	1220.63	0.957824	1743.61	1787.04	75.15	0.968316	2447.79	3280.5	74.231
220	1.215	0	0	0	40.58	0	0	0	40.58
221	991.545	0.797328	869.487	1402.2	66.884	0.883613	1578.42	3043.71	65.777
222	1226.25	0.781384	1120.11	927.09	54.234	0.847085	1779.91	1480.32	53.99
223	1773.5	0.824334	11883.9	13059.5	81.276	0.92254	14099.9	21601.2	77.362
224	2416.04	0.9079	13527	19229.5	81.753	0.956508	17926.8	32921.1	77.12
225	1883.94	0.85508	1764.33	1861.74	65.597	0.909162	2701.61	3068.28	65.177
226	3420.14	0.795775	1496.83	3042.63	75.023	0.911645	3181.12	9677.43	73.567
227	1467.61	0.908339	1619.26	1301.22	60.004	0.924061	2496.73	2173.05	59.647
228	1413.31	0.946442	1012.91	1681.65	86.155	0.962504	2776.72	6541.56	83.193
229	932.213	0.671078	672.944	2010.15	64.878	0.861358	1905.61	4843.8	62.906
230	1883.59	0.942223	1194.13	1764.72	68.515	0.957004	2521.51	4098.42	67.666
231	902.705	0.730112	1232.05	803.79	57.629	0.770356	2096.1	1686.15	57.065
232	829.748	0.912793	820.454	1306.8	58.693	0.927608	1521.01	2578.23	57.794
233	3542.62	0.782183	5424.4	4103.55	58.262	0.847519	8155.67	7359.48	57.727
234	2997.42	0.823219	1630.84	2181.96	77.237	0.880715	3538.99	7285.32	75.922
235	2840.24	0.738393	2583.42	2283.03	37.436	0.807104	3741.53	3439.35	37.283
236	1372.98	0.741284	1427.97	1735.29	56.219	0.789167	2373.84	3261.6	55.594
237	4793.72	0.847408	5801.63	5604.3	63.738	0.898954	8205.28	8634.42	63.335
238	1555.01	0.836822	5202.08	5220.27	63.516	0.862573	10090.4	12819	60.412
239	1234.01	0.938603	1776.08	3042.9	36.881	0.956831	2346.93	4348.08	36.491
240	71.9037	0.0480267	46.4998	109.8	40.986	0.187075	62.4867	130.41	40.869
241	1288.19	0.986477	685.208	918.72	78.168	0.994525	1185.71	2816.28	77.017
242	303.548	0.585172	397.37	438.48	80.009	0.819889	508.052	903.6	78.783
243	3194.63	0.890892	2324.74	5202.99	78.804	0.923016	3419.7	10349.9	77.534
244	559.864	0.79611	795.45	1766.43	47.393	0.831026	1671.26	3560.76	45.874
245	976.204	0.818261	1009.36	2375.46	74.151	0.85391	2970.2	6619.23	70.927
246	1994.48	0.892695	1118	1662.93	81.538	0.928711	2850.3	7791.12	79.033
247	473.283	0.662696	911.158	2049.93	42.666	0.725986	1071.83	2599.29	42.171
248	1113.08	0.953325	371.124	736.29	59.194	0.972679	619.371	1260.09	58.915
249	1222.02	0.92331	1657.97	2972.61	35.643	0.937053	1864.88	3354.3	35.532
250	12.1662	0.0501553	11.035	10.53	34.07	0.0905459	11.526	12.06	34.027
251	4215.89	0.914691	12372.6	8101.26	51.075	0.931445	13405.2	9820.98	50.866
252	288.077	0.440667	405.312	322.56	73.076	0.767393	704.77	1069.29	71.182
253	1234.93	0.823309	1013.38	1763.1	31.333	0.836436	1144.07	2062.53	31.257
254	1094.75	0.918853	1056.9	2179.26	23.811	0.929108	1198.19	2438.46	23.755
255	49.3938	0.477916	143.19	181.26	41.549	0.613097	172.829	289.98	40.634
256	198.118	0.621107	119.821	314.19	41.386	0.698543	207.79	507.06	40.983
257	1343.25	0.795226	676.254	1064.79	68.537	0.826416	971.213	2057.85	68.03
258	91.5138	0.437629	103.258	117.9	30.792	0.529769	186.14	344.79	30.028
259	1616.48	0.935729	1528.99	3352.14	32.381	0.956629	1829.7	3907.35	32.27
260	1753.38	0.74027	799.98	1431.9	76.084	0.842684	1365.64	4136.58	74.911
261	1009.96	0.939783	1313.95	1146.24	41.143	0.943279	2015.29	1719.9	40.909
262	1049.56	0.877829	2344.25	2597.4	69.625	0.913602	3197.93	4912.92	68.089
263	298.72	0.861909	751.01	699.21	48.335	0.871426	1094.21	910.8	47.993
264	1562.31	0.894683	973.191	2013.66	27.135	0.913016	1153.68	2399.58	27.068
265	3007.78	0.922709	3329.43	4984.56	78.277	0.930157	4142.64	8781.21	77.289
266	1585.49	0.67199	352.491	1158.21	36.692	0.725728	625.675	1810.17	36.541
267	1325.82	0.796648	738.688	1717.92	34.198	0.875513	1249.54	2585.97	33.974
268	2613.12	0.842604	3443.1	5404.32	42.224	0.866551	4452.59	7848.81	41.829
269	1670.45	0.979767	1909.41	2183.22	26.02	0.985375	2358.69	2688.21	25.941
270	1605.27	0.794946	1343.17	1820.16	50.208	0.836914	2270.96	3136.59	49.796
271	1107.98	0.914188	542.815	915.75	55.86	0.940821	965.224	1575.63	55.528
272	1311.8	0.996264	730.412	1671.57	45.543	0.99627	879.121	2127.15	45.384
273	202.678	0.519996	56.0638	219.69	30.479	0.650334	120.215	447.57	30.136
274	2564.56	0.851625	1422.52	2367.18	58.292	0.882845	2321.27	4431.15	57.822
275	0.7938	0	0	0	0	0	0	0	0
276	600.915	0.580964	208.046	581.49	34.148	0.636378	489.053	1005.3	33.907
277	2538.96	0.836292	3693.5	6671.7	33.878	0.868968	4805.87	9273.51	33.531
278	3218.33	0.911233	2786.2	2841.75	33.209	0.941203	3724.44	3867.3	33.103
279	831.538	0.783221	2327.82	4110.48	17.721	0.802427	2666.84	4974.93	17.537

## Sheet: TableS1Metadata
COLUMN TITLE		COLUMN DESCRIPTION
SUBBASIN		Unique identifier for model subbasin
SUBBASIN AREA (km2)		Subbasin area
BASELINE	WET_FR	Baseline fraction of subbasin draining to wetland (catchment area if multiplied by subbasin area)
	WET_MXVOL (m3 * 104)	Baseline maximum storage capacity
	WET_MXSA (ha)	Baseline maximum surface area
	N_APP (kg ha-1 yr-1)	Baseline N fertilizer application rate (includes synthetic and organic sources)
RESTORATION (100%)	WET_FR	Restoration conditions fraction of subbasin draining to wetland (catchment area if multiplied by subbasin area)
	WET_MXVOL (m3 * 104)	Restoration conditions maximum storage capacity
	WET_MXSA (ha)	Restoration conditions maximum surface area
	N_APP (kg ha-1 yr-1)	Restoration conditions N fertilizer application rate (includes synthetic and organic sources)
